# Supplementary material for: A Norbornadiene-Based Molecular System for the Storage of Solar–Thermal Energy in an Aqueous Solution: Study of the Heat-Release Process Triggered by a Co(II)-Complex
Source: Molecules. 2023 Oct 25;28(21):7270. doi: 10.3390/molecules28217270 (PMC10650538; doi:10.3390/molecules28217270)
Supplement: Supplementary file 1 [file molecules-28-07270-s001.zip]

Archive with 1 entries (1 files):
- molecules-2671516-supplementary.pdf
